# Supplementary material for: A new species of Neopanorpa with an extremely long notal organ from Sichuan, China (Mecoptera, Panorpidae)
Source: Zookeys. 2018 Apr 18;(750):131–40. doi: 10.3897/zookeys.750.23486 (PMC5916897; doi:10.3897/zookeys.750.23486)
Supplement: XML Treatment for Neopanorpa setigera [file zookeys.750.23486-treatment1.xml]

<!DOCTYPE tp:taxon-treatment
  PUBLIC "-//TaxonX//DTD Taxonomic Treatment Publishing DTD v0 20100105//EN" "tax-treatment-NSO.dtd">
<tp:taxon-treatment xmlns:tp="http://www.plazi.org/taxpub"><tp:treatment-meta><kwd-group><label>Taxon classification</label><kwd><named-content xmlns:xlink="http://www.w3.org/1999/xlink" content-type="kingdom">Animalia</named-content></kwd><kwd><named-content xmlns:xlink="http://www.w3.org/1999/xlink" content-type="order">Mecoptera</named-content></kwd><kwd><named-content xmlns:xlink="http://www.w3.org/1999/xlink" content-type="family">Panorpidae</named-content></kwd></kwd-group><mixed-citation publication-type="journal"><person-group><name><surname>Wang</surname><given-names>Meng</given-names></name><name><surname>Hua</surname><given-names>Bao-Zhen</given-names></name></person-group><article-title>A new species of <italic><tp:taxon-name><tp:taxon-name-part taxon-name-part-type="genus" reg="Neopanorpa">Neopanorpa</tp:taxon-name-part></tp:taxon-name></italic> with an extremely long notal organ from Sichuan, China (<tp:taxon-name><tp:taxon-name-part taxon-name-part-type="order">Mecoptera</tp:taxon-name-part></tp:taxon-name>, <tp:taxon-name><tp:taxon-name-part taxon-name-part-type="family">Panorpidae</tp:taxon-name-part></tp:taxon-name>)</article-title><source>Zookeys</source><day>18</day><month>4</month><year>2018</year><volume>2018</volume><issue>750</issue><fpage>131</fpage><lpage>140</lpage><pub-id pub-id-type="doi">10.3897/zookeys.750.23486</pub-id></mixed-citation></tp:treatment-meta><tp:nomenclature><tp:taxon-name>
              <tp:taxon-name-part taxon-name-part-type="genus" reg="Neopanorpa">Neopanorpa</tp:taxon-name-part>
              <tp:taxon-name-part taxon-name-part-type="species" reg="setigera">setigera</tp:taxon-name-part>
              <object-id xmlns:xlink="http://www.w3.org/1999/xlink" content-type="zoobank" xlink:type="simple">http://zoobank.org/7205D935-75D9-4D2E-B633-227BB1DA5774</object-id>
            </tp:taxon-name><tp:taxon-status xmlns:xlink="http://www.w3.org/1999/xlink" xlink:type="simple">sp. n.</tp:taxon-status><xref ref-type="fig" rid="F1">Figs 1</xref><xref ref-type="fig" rid="F2">, 2</xref></tp:nomenclature><tp:treatment-sec sec-type="type material" id="SECID0EJOAE"><title>Type material.</title><p>
              <bold>Holotype: CHINA: Sichuan</bold>: ♂, Shimian County (<named-content xmlns:xlink="http://www.w3.org/1999/xlink" content-type="dwc:verbatimCoordinates" xlink:type="simple"><named-content content-type="geo-json" specific-use="{&#34;type&#34;:&#34;Point&#34;,&#34;coordinates&#34;:[102.394167,29.020500]}" id="NCID0EUOAE" xlink:type="simple">29°1.23'N, 102°23.65'E</named-content></named-content>), 2000–2200 m, 02 July 2016, leg. Gui-Lin Hu and Wei Du, ME000285 (<named-content xmlns:xlink="http://www.w3.org/1999/xlink" content-type="dwc:institutional_code" xlink:type="simple">NWAFU</named-content>). <bold>Paratypes.</bold> 18♂♂16♀♀, same data as holotype, ME000286–ME000320 (<named-content xmlns:xlink="http://www.w3.org/1999/xlink" content-type="dwc:institutional_code" xlink:type="simple">NWAFU</named-content>).</p></tp:treatment-sec><tp:treatment-sec sec-type="diagnosis" id="SECID0EFPAE"><title>Diagnosis.</title><p>The new species can be readily recognized from its congeners by the following characters: body mostly black; wings slightly tinged with brown, wing markings only with greatly reduced apical band and a stripe on the pterostigma; notal process greatly elongated and extended beyond the posterior margin of abdominal tergum VI; postnotal organ well-developed, represented as three hirsute protruded areas on abdominal terga IV–VI respectively; male gonostylus bearing a cluster of long setae on central portion ventrally; female genital plate with a pair of parallel posterior arms slightly longer than axis.</p></tp:treatment-sec><tp:treatment-sec sec-type="description" id="SECID0EKPAE"><title>Description of male</title><p>(Fig. <xref ref-type="fig" rid="F1">1A</xref>). Forewing length 13.53 ± 0.40 mm, width 4.48 ± 0.18 mm; hindwing length 12.48 ± 0.38 mm, width 3.23 ± 0.10 mm (<italic>n</italic> = 10).</p><p>
              <italic>Head</italic> (Fig. <xref ref-type="fig" rid="F1">1C</xref>). Vertex and ocellar triangle black. Rostrum yellowish brown with two dark brown longitudinal stripes along clypeus.</p><p>
              <italic>Thorax</italic> (Fig. <xref ref-type="fig" rid="F1">1D</xref>). Pronotum black. Meso- and metascutum mostly blackish brown, grading to light brown laterally adjacent to wing base.</p><p>
              <italic>Wings</italic> (Fig. <xref ref-type="fig" rid="F1">1A</xref>). Slightly tinged with brown; R<sub>2</sub> bifurcated. Wing markings dark brown, mostly absent, only with apical band reduced to obscure markings at apical part of wings and pterostigmal band reduced to a slender stripe on pterostigma.</p><!--PageBreak--><p>
              <italic>Abdomen</italic>. Terga I–V black (Fig. <xref ref-type="fig" rid="F1">1A, E</xref>). Abdominal segment VI (A6) black, grading to brown at caudal end, A7–A8 blackish brown, constricted at base (Fig. <xref ref-type="fig" rid="F1">1F</xref>). Notal process on tergum III triangular at base, extending caudally as a long setiferous <!--PageBreak-->stick beyond the posterior margin of tergum VI; postnotal organ represented as three discontinuous hirsute protruded areas on terga IV–VI, respectively (Fig. <xref ref-type="fig" rid="F1">1F</xref>).</p><p>
              <italic>Male genitalia</italic> (Fig. <xref ref-type="fig" rid="F1">1G–H</xref>). Generally black. Hypandrium with broad basal stalk for nearly half length; basal stalk black on lateral areas and brown mesally; hypovalves slender, tapering toward membranous setiferous apices, extending to middle of gonostylus (Fig. <xref ref-type="fig" rid="F1">1G</xref>); in lateral aspect, hypovalves expanded dorsally at apical half into broad elliptical lobes, with conical hypandrial processes projected dorsally at basal third <!--PageBreak-->(Fig. <xref ref-type="fig" rid="F1">1I</xref>). Epandrium broad, tapering toward apex, with lateral margins abruptly narrowed at apical third, ended with truncate membranous apex; epandrial lobes subrectangular, yellowish brown (Fig. <xref ref-type="fig" rid="F1">1I</xref>). Gonostylus stout, strongly concave at outer margin near base (Fig. <xref ref-type="fig" rid="F1">1K</xref>), furnished with a cluster of black long setae ventrally in central part; median tooth barely raised; basal lobe large, flat, greatly concaved mesally (Fig. <xref ref-type="fig" rid="F1">1J, K</xref>).</p><fig id="F1" position="float" orientation="portrait"><label>Figure 1.</label><caption><p>
                  <italic><tp:taxon-name><tp:taxon-name-part taxon-name-part-type="genus" reg="Neopanorpa">Neopanorpa</tp:taxon-name-part> <tp:taxon-name-part taxon-name-part-type="species" reg="setigera">setigera</tp:taxon-name-part></tp:taxon-name></italic> sp. n. <bold>A</bold> Male habitus, dorsal view <bold>B</bold> Female habitus, dorsal view <bold>C</bold> Head, frontal view <bold>D</bold> Thorax, dorsal view <bold>E</bold> Notal organ, dorsal view <bold>F</bold> Male abdomen, left lateral view <bold>G</bold> Male genital bulb, ventral view <bold>H</bold> Male genital bulb, dorsal view <bold>I</bold> Male 9th abdominal tergum and sternum, lateral view <bold>J</bold> Gonostylus, lateral view <bold>K</bold> Gonostylus, ventral view. Abbreviations: <bold>bl</bold> basal lobe <bold>bs</bold> basal stalk <bold>c</bold> clypeus <bold>ep</bold> epandrium <bold>epl</bold> epandrial lobe <bold>gc</bold> gonocoxite <bold>gs</bold> gonostylus <bold>hp</bold> hypovalve <bold>hpr</bold> hypandrial process <bold>ms</bold> mesoscutum <bold>mt</bold> metascutum <bold>np</bold> notal process <bold>ot</bold> ocellar triangle <bold>pn</bold> postnotal organ <bold>pr</bold> pronotum <bold>st</bold> setae <bold>v</bold> vertex. Scale bars: 5 mm (<bold>A, B</bold>); 0.5 mm (<bold>C–E, G–H</bold>); 0.2 mm (<bold>I–K</bold>); 1 mm (<bold>F</bold>).</p></caption><graphic xmlns:xlink="http://www.w3.org/1999/xlink" xlink:href="zookeys-750-131-g001.jpg" position="float" orientation="portrait" xlink:type="simple" id="oo_198073.jpg"/></fig><p>
              <italic><tp:taxon-name><tp:taxon-name-part taxon-name-part-type="genus" reg="Aedeagal">Aedeagal</tp:taxon-name-part> <tp:taxon-name-part taxon-name-part-type="species" reg="complex">complex</tp:taxon-name-part></tp:taxon-name></italic> (Fig. <xref ref-type="fig" rid="F2">2A–C</xref>). Strongly sclerotized. Ventral valves expanded ventrally into broad lobes, tapering toward apices; dorsal valves large, slightly longer than ventral valves (Fig. <xref ref-type="fig" rid="F2">2A, B</xref>). Paramere Y-shaped, with very long basal stalk; the stalks fused basally as large subrectangular frame; paramere forked distally into ventral branch and dorsal branch; ventral branch slender basally but broad-lobed, membranous apically and extended to the middle of ventral valves (Fig. <xref ref-type="fig" rid="F2">2A</xref>); dorsal branch slender, arc-shaped (Fig. <xref ref-type="fig" rid="F2">2B</xref>); lateral process greatly developed, broadly expanded in the same length with ventral valves, curved ventro-mesally, with apex rounded and projected distally; dorsal process large, auriculate (Fig. <xref ref-type="fig" rid="F2">2A–C</xref>).</p></tp:treatment-sec><tp:treatment-sec sec-type="description" id="SECID0E1VAE"><title>Description of female</title><p>(Fig. <xref ref-type="fig" rid="F1">1B</xref>). Forewing length 14.43 ± 0.40 mm, width 3.34 ± 0.12 mm; hindwing length 13.28 ± 0.35 mm, width 3.18 ± 0.11 mm (<italic>n</italic> = 10). Same pattern as in the male. Female with more extensive wing markings. In forewings, apical band more extensive with pterostigmal band represented as a wide stripe at pterostigma and three little discrete spots lining diagonally. Abdomen black.</p><p>
              <italic>Female genitalia.</italic> Subgenital plate (Fig. <xref ref-type="fig" rid="F2">2D</xref>) long elliptical, with deep V-shaped emargination at apex, central part and median lateral margin blackish brown, the remainder yellowish brown, bearing long setae along margins. Genital plate (Fig. <xref ref-type="fig" rid="F2">2E, F</xref>) with axis extending anteriorly beyond main plate for half length, forked slightly proximally; posterior arms greatly developed, spatulate, extended caudally in parallel, slightly longer than axis, strongly constricted near base, rounded at apices; in lateral aspect, posterior arms greatly expanded ventrally at base and axis slightly curved dorsally.</p><fig id="F2" position="float" orientation="portrait"><label>Figure 2.</label><caption><p>
                  <italic><tp:taxon-name><tp:taxon-name-part taxon-name-part-type="genus" reg="Neopanorpa">Neopanorpa</tp:taxon-name-part> <tp:taxon-name-part taxon-name-part-type="species" reg="setigera">setigera</tp:taxon-name-part></tp:taxon-name></italic> sp. n. <bold>A</bold> <tp:taxon-name><tp:taxon-name-part taxon-name-part-type="genus" reg="Aedeagal">Aedeagal</tp:taxon-name-part> <tp:taxon-name-part taxon-name-part-type="species" reg="complex">complex</tp:taxon-name-part></tp:taxon-name>, ventral view <bold>B</bold> <tp:taxon-name><tp:taxon-name-part taxon-name-part-type="genus" reg="Aedeagal">Aedeagal</tp:taxon-name-part> <tp:taxon-name-part taxon-name-part-type="species" reg="complex">complex</tp:taxon-name-part></tp:taxon-name>, lateral view <bold>C</bold> <tp:taxon-name><tp:taxon-name-part taxon-name-part-type="genus" reg="Aedeagal">Aedeagal</tp:taxon-name-part> <tp:taxon-name-part taxon-name-part-type="species" reg="complex">complex</tp:taxon-name-part></tp:taxon-name>, dorsal view <bold>D</bold> Subgenital plate, ventral view <bold>E</bold> Genital plate, ventral view <bold>F</bold> Genital plate, lateral view. Abbreviations: <bold>ax</bold> axis <bold>bsp</bold> basal stalk of paramere <bold>db</bold> dorsal branch of paramere <bold>dpr</bold> dorsal process <bold>dv</bold> dorsal valve <bold>lp</bold> lateral process <bold>mp</bold> main plate <bold>pa</bold> posterior arm <bold>vb</bold> ventral branch of paramere <bold>vv</bold> ventral valve. Scale bars 0.2 mm (<bold>A–D</bold>); 0.1 mm (<bold>E, F</bold>).</p></caption><graphic xmlns:xlink="http://www.w3.org/1999/xlink" xlink:href="zookeys-750-131-g002.jpg" position="float" orientation="portrait" xlink:type="simple" id="oo_198074.jpg"/></fig></tp:treatment-sec><tp:treatment-sec sec-type="distribution" id="SECID0EMZAE"><title>Distribution.</title><p>China (Sichuan).</p></tp:treatment-sec><tp:treatment-sec sec-type="etymology" id="SECID0ERZAE"><title>Etymology.</title><p>The specific epithet is derived from the Latin, <italic><tp:taxon-name><tp:taxon-name-part taxon-name-part-type="genus" reg="Neopanorpa"/><tp:taxon-name-part taxon-name-part-type="species" reg="setigera">setigera</tp:taxon-name-part></tp:taxon-name></italic> meaning setiferous, referring to the cluster of long dense setae on the male gonostyli.</p></tp:treatment-sec><tp:treatment-sec sec-type="remarks" id="SECID0EB1AE"><title>Remarks.</title><p>
              <italic><tp:taxon-name><tp:taxon-name-part taxon-name-part-type="genus" reg="Neopanorpa">N.</tp:taxon-name-part> <tp:taxon-name-part taxon-name-part-type="species" reg="setigera">setigera</tp:taxon-name-part></tp:taxon-name></italic> sp. n. resembles <italic><tp:taxon-name><tp:taxon-name-part taxon-name-part-type="genus" reg="Neopanorpa">N.</tp:taxon-name-part> <tp:taxon-name-part taxon-name-part-type="species" reg="nigritis">nigritis</tp:taxon-name-part></tp:taxon-name></italic> Carpenter, 1938 from Sichuan in black body and absence of wing markings. However, the extremely long notal organ of <italic><tp:taxon-name><tp:taxon-name-part taxon-name-part-type="genus" reg="Neopanorpa">N.</tp:taxon-name-part> <tp:taxon-name-part taxon-name-part-type="species" reg="setigera">setigera</tp:taxon-name-part></tp:taxon-name></italic> sp. n. makes it easy to distinguish from <italic><tp:taxon-name><tp:taxon-name-part taxon-name-part-type="genus" reg="Neopanorpa">N.</tp:taxon-name-part> <tp:taxon-name-part taxon-name-part-type="species" reg="nigritis">nigritis</tp:taxon-name-part></tp:taxon-name></italic>. In addition, <italic><tp:taxon-name><tp:taxon-name-part taxon-name-part-type="genus" reg="Neopanorpa">N.</tp:taxon-name-part> <tp:taxon-name-part taxon-name-part-type="species" reg="choui">choui</tp:taxon-name-part></tp:taxon-name></italic> Cheng, 1949 in Sichuan has the similar lengthened notal organ. However, these two species differ greatly in body coloration. <italic><tp:taxon-name><tp:taxon-name-part taxon-name-part-type="genus" reg="Neopanorpa">N.</tp:taxon-name-part> <tp:taxon-name-part taxon-name-part-type="species" reg="choui">choui</tp:taxon-name-part></tp:taxon-name></italic> is yellowish brown, while <italic><tp:taxon-name><tp:taxon-name-part taxon-name-part-type="genus" reg="Neopanorpa">N.</tp:taxon-name-part> <tp:taxon-name-part taxon-name-part-type="species" reg="setigera">setigera</tp:taxon-name-part></tp:taxon-name></italic> sp. n. is mostly black.</p></tp:treatment-sec><tp:treatment-sec sec-type="habitat" id="SECID0EU3AE"><title>Habitat.</title><p>Adult specimens were captured on lower broad-leaved herbs or shaded vegetation under trees in lush evergreen forests. The environment is enclosed and moist.</p></tp:treatment-sec></tp:taxon-treatment>
